# Supplementary material for: Factors Related to the Progression of Clinically Isolated Syndrome to Multiple Sclerosis: A Retrospective Study in Lithuania
Source: Medicina (Kaunas). 2022 Aug 30;58(9):1178. doi: 10.3390/medicina58091178 (PMC9500688; doi:10.3390/medicina58091178)
Supplement: Supplementary file 1 [file medicina-58-01178-s001.zip]

Archive with 1 entries (1 files):
- medicina-1842407-supplementary.pdf
